# Supplementary material for: A fungal RNA-dependent RNA polymerase is a novel player in plant infection and cross-kingdom RNA interference
Source: PLoS Pathog. 2023 Dec 20;19(12):e1011885. doi: 10.1371/journal.ppat.1011885 (PMC10766185; doi:10.1371/journal.ppat.1011885)
Supplement: S1 Table — (XLSX) [file ppat.1011885.s020.xlsx]

## Sheet: Primers list
Primer Name	Gene ID	Sequence	Purpose	Reference
RDR1-ko-F		GGCATTCGTATTGGTGATAGG	Genotyping primers
RDR1-ko-R		GGCGCGGAAAGACCTTTAATA
RDR1-position-F		GAAGAGGAGGAACCGTGAGAA
RDR1-position-R		ATATCCTCTTGACACCGCTCC
RDR1-position-2-R		CCAACTCCTTCTCGAACAACC
RDR1-position-3-F		GAATAGTTCCATCACATTTC
RDR1-position-3-R		ATAGCGGAATCTTTGATCTC
TtrpC inner REV		TACGAGACTGAGGAATCCGC
RDR2-position-F		GGGTATTATCGGTGCGGAAG
RDR2-position-2-R		CCAACTACCCAACAAGTCCT
Nat1 end verif F		AGCAGGCGCTCTACATGA
PtrpC-HPH inner R		ACGCTGTCGAACTTTTC
hph_univ_GT_F		TACACAAATCGCCCGCAGAA
Bc-siR3.1 RT		GTCGTATCCAGTGCAGGGTCCGAGGTATTCGCACTGGATACGACGCCCAC	sRNA specific reverse transcription primers
Bc-siR3.2 RT		GTCGTATCCAGTGCAGGGTCCGAGGTATTCGCACTGGATACGACACTCAC
Bc-siR20 RT		GTCGTATCCAGTGCAGGGTCCGAGGTATTCGCACTGGATACGACAATCAG
Bc-siR5 RT		GTCGTATCCAGTGCAGGGTCCGAGGTATTCGCACTGGATACGACAAGTAT
Bc-siR3.1 FOR		GCGGCGGTTGTGGATCTTGTA	stem-loop PCR sRNA specific forward primers
Bc-siR3.2 FOR		GCGGCGGTACATTGTGGATCT
Bc-siR20 FOR		GCGGCGGTAGTGTTCTTGTTTT
Bc-siR5 FOR		CTCGCTTTTGACTCGGAATG
sRNA universal REV		GTATCCAGTGCAGGGTCCGAGGT	stem-loop PCR universal reverse primers
Sl-ACT2 FOR	Solyc11g005330.2	AGATGGGGCTATGAAAGAAGG	qRT-PCR primers
Sl-ACT2 REV	Solyc11g005330.2	AACAACACAATCACTCTCCG
Sl-VPS RT-FOR	Solyc09g014790.3	CTTCGTGACCCACCTGCAAC
Sl-VPS RT-REV	Solyc09g014790.3	GCTCCTGATGCGTGTTTTGA
Sl-MPKKK4 RT F	Solyc08g081210.3	CACTAGTCACGGTCTGAAGTCTGAC
Sl-MPKKK4 RT R	Solyc08g081210.3	GGGTTCAGGTCAAACGATGGGCTCA
Sl-BHLH RT-FOR	Solyc03g120520.2	ACAAGCAATGGTGGGGTAACT
Sl-BHLH RT-REV	Solyc03g120520.2	TGGCTTCTGACAAGACGGAG
Sl-PI I Fw	Solyc09g084465.1	GAAACTCTCATGGCACGAA
Sl-PI I rev	Solyc09g084465.1	CCTTCGCACATCAAGTTAGAG
Sl-PI II Fw	Solyc03g020080.3	TACTTGTAAGCGCGGTGGAAC
Sl-PI II rev	Solyc03g020080.3	TTTTGCGGACTTCCTTGTGAAC
AtAct2 RT FOR	AT3G18780	CAGTGGTCGTACAACCGGTATT
AtAct2 RT REV	AT3G18780	GTCTCTTACAATTTCCCGCTCT
AtPRXIIF RT FOR	AT3G06050	CGGGCCACGGTCTGAGAGATG
AtPRXIIF RT REV	AT3G06050	GATCTGTCCTAAGATGACTTC
AtMPK1 RT FOR	AT1G10210	CACCTGGGATGTCTTTATCCAGAC
AtMPK1 RT REV	AT1G10210	CATCTCCTCTCTCAAATCCTCATCTAC
AtWAK RT FOR	AT5G50290	AGTGATGCGTTTTGTCGTGCGTGTG
AtWAK RT REV	AT5G50290	CTTGATGATGCACCGGTTGGTGATA
AtPDF1.2 RT FOR	AT5G44420	CTTGTTCTCTTTGCTGCTTTCGAC
AtPDF1.2 RT REV	AT5G44420	TAGTTGCATGATCCATGTTTG
Bc-TubA RT FOR	Bcin01g08040	GAGGTTGAGGACCAAATGCG
Bc-TubA RT REV	Bcin01g08040	GGACATCTTGAGACCACGGG
BcGypsy1 RT FOR		GCTATCGACATCTTTCCACCCAC
BcGypsy1 RT REV		GGCATTAACTTCTTGTGGTATCG
BcGypsy3 RT FOR		CGAAGGGGTCACCACAGCGA
BcGypsy3 RT REV		CTCCCATCGCTGCTTTCGCA
RDR1-qPCR-F	Bcin01g01810	GTTCGAGAAGGAGTTGGGC
RDR1-qPCR-R	Bcin01g01810	TGCTTAGAGAGCTGCGG
RDR2-qPCR-F	Bcin08g02220	GAAGTCACAGCAAGTCGGT
RDR2-qPCR-R	Bcin08g02220	GGAAATGGATCGAGGAGATG
RDR3-qPCR-F	Bcin07g01750	CCAGGCCCTCATGTCAAAATC
RDR3-qPCR-R	Bcin07g01750	GGTAAAGCTGCCCGCAA
GFP_RT_FOR		AGAAGAACGGCATCAAGGTG
GFP_RT_REV		GTGCTCAGGTAGTGGTTGTC
BcPG1 qPCR F	Bcin14g00850	TTCTCCATCAACGGTGCTTC
BcPG1 qPCR R	Bcin14g00850	TTTGAACGTTGGCACCAGAG
BcNEP1 qPCR F	Bcin06g06720	TGCAGTTCACCAACACCTTG
BcNEP1 qPCR R	Bcin06g06720	TGGCGAGGTTGTTGTTGAAG
BcSpl1 qPCR F	Bcin03g00500	CTGGAACGATGCCAACTG		[1]
BcSpl1 qPCR R	Bcin03g00500	CCGGTCAAAGTGTTAAGTGC
BcXyn11A qPCR F	Bcin03g00480	TGTTGGTTCCGAGCGCTCC		[2]
BcXyn11A qPCR R	Bcin03g00480	GGGAGGTAGTCCAACCATAGACGG
BcHIP1 qPCR F	Bcin14g01200	GCGTCTTCGATGTCTCCAACTTCAG		[3]
BcHIP1 qPCR R	Bcin14g01200	CCATTGTGGGATGTCTGGGAGAG
Bc-RDR1-5UTR-FOR		ACGGTCTCAGCGG CGACAAACGCATTGAAAAC	Botrytis rdr1 knock-out cloning primers
Bc-RDR1-5UTR-REV		ACGGTCTCTGACA CGTTGCGATTACGAGGTTG
Bc-RDR1-3UTR-FOR		ACGGTCTCAGCGG TCAATCGACTCTCTCATAAAC
Bc-RDR1-3UTR-REV		ACGGTCTCTGACA CTTCTTCCCGCCTTCAATTC
BC_MPK_(+)		ATGGTCTCATCTGAACAATGATCAAGAAGATCCACAATGTGGGCACCAGAGACCAT	Arabidopsis reporter line sRNA binding site cloning primers
BC_MPK_(-)		ATGGTCTCTGGTGCCCACATTGTGGATCTTCTTGATCATTGTTCAGATGAGACCAT
DE_PRXIIF_(+)		ATGGTCTCAAAGGCAGCCTAGCTACAAGAGCCACATTGGAATCAGAGACCAT
DE_PRXIIF_(-)		ATGGTCTCTGGTGCCATGTGGCTCTTGTAGCTAGGCCATTGTTCAGATGAGACCAT
ProPRXIIF fwd		ATGGTCTCAGCGGGGAAGTTATATCTGATGATATT	Arabidopsis reporter line promoter for Csy4 cloning primers
ProPRXIIF frev		ATGGTCTCACAGACGCTGAAAATAAGATTAAGACC
STTM Hpa-sRNA2		AGGTCTCTTCTGGGAGTCCCGAGCTAAAATTAAAGAGTTGTTGTTGTTATGGTCTAATTTAAATATGGTCTAAAGAAGAAGAATGGAGTCCCGAGCTAAAATTAAAGAAGTATGAGACCA	Arabidopsis STTM line cloning primers
STTM Hpa-sRNA90		AGGTCTCTAGTAGCTAGTGTTCACTATGATCATAAAGTTGTTGTTGTTATGGTCTAATTTAAATATGGTCTAAAGAAGAAGAATGCTAGTGTTCACTATGATCATAAACACCTGAGACCA
STTM Bc-siR3.2		AGGTCTCTCACCACCTACAAGATCTACCACAATGTAGTTGTTGTTGTTATGGTCTAATTTAAATATGGTCTAAAGAAGAAGAATACCTACAAGATCTACCACAATGTAACTGTGAGACCA
STTM Bc-siR5		AGGTCTCTACTGAAGTATACATTCTACCGAGTCAAAGTTGTTGTTGTTATGGTCTAATTTAAATATGGTCTAAAGAAGAAGAATAAGTATACATTCTACCGAGTCAAAAAGGTGAGACCA
STTM ccm-miR12497b		GGTCTCTAAGGTTGGTATGCAACTAATCATGGTACAGTTGTTGTTGTTATGGTCTAATTTAAATATGGTCTAAAGAAGAAGAATTTGGTATGCAACTAATCATGGTACACTACTGAGACC
STTM ccm-miR12480		GGTCTCTCTACTACCTATACGGCTAAGGAGAGGACAGTTGTTGTTGTTATGGTCTAATTTAAATATGGTCTAAAGAAGAAGAATTACCTATACGGCTAAGGAGAGGACACGTTTGAGACC
STTM Pi-miR8788		AGGTCTCTCGTTGCGTACCAAGCCTAGAACCAGCGCGTTGTTGTTGTTATGGTCTAATTTAAATATGGTCTAAAGAAGAAGAATGCGTACCAAGCCTAGAACCAGCGCAATCTGAGACCA
1. Frias M, Gonzalez C, Brito N. BcSpl1, a cerato-platanin family protein, contributes to Botrytis cinerea virulence and elicits the hypersensitive response in the host. New Phytol. 2011;192(2):483-495.
2. Brito N, Espino JJ, Gonzalez C. The endo-beta-1,4-xylanase xyn11A is required for virulence in Botrytis cinerea. Mol Plant Microbe Interact. 2006;19(1):25-32.
3. Jeblick T, Leisen T, Steidele CE, Albert I, Muller J, Kaiser S, et al. Botrytis hypersensitive response inducing protein 1 triggers noncanonical PTI to induce plant cell death. Plant Physiol. 2023;191(1):125-141.
