# Supplementary material for: A fungal RNA-dependent RNA polymerase is a novel player in plant infection and cross-kingdom RNA interference
Source: PLoS Pathog. 2023 Dec 20;19(12):e1011885. doi: 10.1371/journal.ppat.1011885 (PMC10766185; doi:10.1371/journal.ppat.1011885)
Supplement: S2 Table — (XLSX) [file ppat.1011885.s021.xlsx]

## Sheet: Table S2 Sequence references
Gene name	Amino acid sequence
AtRdR1	MGKTIQVFGFPNGVSAEEVKKFLERLTGSGTVYAIKVRQPKKGGPRVYAIVQFTSERHTRLIITAAAERLYYGRSYLKAFEVEQDIVPKPRASLHTISGLKMFFGCQVSTKKFLTLWSAQDVCVSFGIGMRKLHFSFSWYQKDYRLELSYENIWQIDLHSPQGRSSKFLVIQVIGAPKIFEKEDQPINLLFGIMDFYSDGSDEQWIRTTDFTSSSCIGQSTAFCLELPVHLNVPDFRENFANYAEHRASSFLIESGSSYSSNANTLVPVVDPPPGFSLPFEILFKLNTLVQNACLSGPALDLDFYRLLNQKKYDRALIDHCLEKLFHLGECCYEPAHWLRDEYKKWISKGKLPLSPTISLDDGLVYMYRVQVTPARVYFSGPEVNVSNRVLRHYSKYIN…
AtRdR2	MVSETTTNRSTVKISNVPQTIVADELLRFLELHLGEDTVFALEIPTTRDNWKPRDFARVQFTTLEVKSRAQLLSSQSKLLFKTHNLRLSEAYDDIIPRPVDPRKRLDDIVLTVGFPESDEKRFCALEKWDGVRCWILTEKRRVEFWVWESGDCYKIEVRFEDIIETLSCCVNGDASEIDAFLLKLKYGPKVFKRVTVHIATKFKSDRYRFCKEDFDFMWIRTTDFSGSKSIGTSTCFCLEVHNGSTMLDIFSGLPYYREDTLSLTYVDGKTFASAAQIVPLLNAAILGLEFPYEILFQLNALVHAQKISLFAASDMELIKILRGMSLETALVILKKLHQQSSICYDPVFFVKTQMQSVVKKMKHSPASAYKRLTEQNIMSCQRAYVTPSKIYLLGPELE…
AtRdR3	MMNNGCDEVSPRSEIALLGSVETMLEKIYEKHNHRLPISVETRRKLSSISEELALETLRKVFNKPYLKTLDGLIMYFVKGTVTVDGSPRLSPGESPVQSPRTPAKKSCRASQDVSLDLETPSPKFMKREENGGSKYIPPLLALGELEFKKAFLLLSYIGGESLVEEVISGDQIRKWKDLPMVSYEAAVWNRLGQRYCSPKERRRPLEGDSGMTHYYQCHVATDGSYKFKGHLLENTGTHLHKVLGDDNVLTVKFDKVLGVETYCNDLYSTYKGIAKNGIMVGLRRYRFFVFKDGGKEEKKKDVSTKGVKCYFIRTDSTASIDMQNPYIFAGKSMHEARMHFMHVNTLSSLPNYMSRFSLILSKTKTLEVDMTGITFEQIDDIHCHDQDDKDVLDKNGKP…
AtRdR4	MMTTTMDYNSSDQGFSWSEIALLGSVETMLEKVYGKHNHHPPIKVETRRRLSSISEELALETLRKVLNMPNVKTLDGIIIYFLNDAVTVDGSPRLWSGESPVQFPRTPGKKSCRASQAEVSLDREDPSPKFLRGDENGESKHISLLLALGELEFKKAFLLLTYLGGKSLGEVISGDEIRQWKDLPMVAYERAVWFKLGQNEERMQLESDSGKTHYYQCHVAPDGSYRLKGYFLENTGTHLHKVLGDDNVLTVRFDQLPKESTYCDNPYSKYKEIAKNGIMVGLRRYQFFVFKDGGKAEKKKRNSTKQVKCYFIRTGSTASSDMENPYILSGMSIHEARMHFMHVHTLPSPANYMARFSLILSKTKKLEVDMTEITVMQIDDIHCHDQSNNDVLDKNGKP…
AtRdR5	MNQASSRIRIALSGRIETALENIYRKHNLTPINDETRQRLSSIPENLGFELVRKVFSLQAGLIYNLDSFIVSKVNQAVSFTGYPQPANSLSPSGRHVSRVLQEEMSVDSDAPSPKSLKSEDKGGSLHIPQLVALGELEFKKVFLLLSYIPGQHVGQVITADEIRLWKDLPMVEYEAAVWDRLGRHYCPQKDRRMLQWDSGKTHYYQCNVAPNGSYTFKVLSALQGPLLEHTGTHLHKVLGDDNVLTVKFADVQKSSSTYSIDHYFTYKGIAKNGIMIGLRRYQFFVFKDGGKEEKKKDLSTKKVKCYFIRTDSTAFYDMQNPYILTGKSIYEARMHFMHVHRAPTLANYMARFSLILSKTKTLEVDMTGITFDQIDDIHCHDQDGKDVLDKNKKPCIHS…
AtRdR6	MGSEGNMKKSVVTQVSIGGFGESTTAKQLTDYLEDEVGIVWRCRLKTSWTPPGSYPNFEIADTSNIPSIDEYKKVEPHAFVHFAVFESAGRAMDAAGQCNLILDGQPLKVSLGPKNPYSLNQRRRTTVPYKLAGITLEIGTLVSRDDFFVSWRAEGVDFLVDPFDNTCKFCFRKSTAFSFKDAVMHAVINCDYKLELLVRDIQTVRQYKTLHGFVLILQLASSPRVWYRTADDDIYDTVPGDLLDDDDPWIRTTDFTQVGAIGRCHSYRVLISPRYENKLRTALDYFRMRRVQEERVRWPPRIRNEPCFGEPVSDHFFCIHHKEGISFEIMFLVNSVLHRGVFNQFQLTERFFDLLRNQPKDVNIASLKHLCTYKRPVFDAYKRLKLVQEWIQKNPKLL…
BcRdR1	MTTTTTMTPRLPAIQVKPEVSESDQIVLRIDNIQPGTTISDLISNLEKQGSIVYVEIFADNIQRGKVTFSPAPSPFWRSGQYPITTAVGNTYDVKIRLDATPRRGGTVRSPFRNIFYPEKTKLVSSTLQLGVMIEPECMMPMETLKSQEPGDLTLTLNLRRKELEAHFTVHLVDPRTHGDIDFPSKSEVGEYNRREKYMFTIPFGQLKSIQKIDLRGGNFSLLMSLDSPPRFFRWRNDGQAPQSGVLSWNQWDNWFRQTDIEFDPFIIESQPVALHKKRPVIDIGRWTTYRWTFNNGQCPPDKFQMVQAALQDFNIDMISLNSFNLMPMRKAELWSLIDPCEAKTTQAGLRSLDPSSVKVNLPFEVRYQLEVCISREIVNEYNIDEKFINSLAELSAQD…
BcRdR2	MSTVLRTPSLADRCEGSRSTKEIDLILEGRNSKWDLRLPVNTFESPKERNLRYRSREEECVKKIVAQIKFLYFQYPEGLFDALETFDRQAHTLYGGWVLKVKADRGVLPDRTRHRPRPITSDERRKLQEELLKVLDLKYEVTASRSRQGGSSRAYTPIRSIGKTPKPDDSPLAFPLNSARKMDGKHLLDPFPSIDTSIKKAKVPEVKSSGYEGPSRVPMSQWNLSKPQFTETHQQTTVPLKGNRNSNWNTSFTTNASTIFSQEYSSTLVNTQATEPEPEPIMKLRIEPYSSDDQESNAQSSDFGSSFDAVEAERVCQVTESFGVNMSSQAGPQYEVAGDMVDDTEQEIANEMFNQAMDVPIQKETEKCLNDILPILPRCLEEAPFFVSYEITRVFLFVE…
BcRdR3	MEVFVRNVPVQTGEHDFRNFLRPRVNSLAIRAFHCHTARGNNFAKITFRTATDGEKFLRKFGERRPNNRQRNPRASQPKLIYHSTPIYCEKSNQVANPYLLRCLEKEEIDRVETSYLKHGPPIANTSFECSSIMCGNWNYVGETLVFMPELIWQSNIIAHFKERAMILILGNGLRMVIRYDTIELLTTDDGHYPGITATLHQSPHFFRSPPQEDLLLQITYMLSNANLRNGSRPQPRRSRVAGFDERHKEIAGSSLVYRCTFKNVNGFSSDIEQKIESLKNARGIPPMIHHSASIISPRESHIIGLRKLYEALESFNNELPFPLTFQIQKLAQNGYLSPRQIIDLLPTFTSIFERTTLPICVTAMRRLVLQIPYPGPNVKAEDFDKNAIIELLLEVEKA…
CeRRF3	MLPFDNDDSSDDATTSVRPKHPRGVPQSQSTFPRGRSNFSSGTLPNRKTECTPVNTLTIGHSNKMLLTTFRMDRNSKSKSEVDVQEQPVHSSSSAFPGNHLNNFSYPVNRGYLRDYLLQSQRPSTSKPVDCSVLKRHSLPSTHILYEKTKHRGGVNIEEQEKLVRMLWAAAEESETVAKTRQFSKKQAIELNFDAKLIGSMNNDCFGYCRAHMENIKDVLKTHLKLSKVDEVNWIKVGMVPRAAYEDKSYVIDAHLVLTPNGEVEDENELFSEFASSFTSRITGMLHDQVFLEVPKMHTLFTKITPQHMDINISAIAIGNCPNSGLFLVRGDFISQENTVCSVKLQSHHNADASRENSSFKVAGSNKYLSYARFEHDKRLAVVYFGVRLAEFADDGLDH…
CeEGO1	MGDEGYRGWIKLEIPCSLPERQMGPIVKCHVAKLEPALNEYNIKVLTKGQVQVVEEQDCEPFYETNYEVATSRFSHDLIAAIQTYLKDLSTDHLMPFQRGNLVLHSSDFWSSELTCHLVDIPLAAVFFGNIQGGTFINHWEVSFWDDVRRRKSARTRNTEPTQADKIGMNQIKVEFEFDKIDFMTVHFKHFENDFEVADKDAKRTKQTVTMYYQITVRRTSIRRIIVDPVVQDCNGSDRIRVHFELNCPVLIRRAYRTAKQESENRHSVPHYRRYLVINRGRSANQYPTAKAITDSPVFTIEFDQSVGLNEIYRLLSRLRIRTGVSIEFADIPSIDCLIWRENPYNRWTFLNNQHLSPTHFSAPIYRDFITTAFPKKHEVCGSREVDTNRERKFAITYL…
CeRRF1	MSERSHGFIKFEFPEFDNSLQVIEGSIDTMLLTFTSVLRKYEIEIKSRQETQIVEEQDCDCFFEINFEVESEQFDHTIIDAMHDYLSDLNVYVPYQRPNIVLHGSDFWLRTLDCHTEIPLAAIYFGNIQGGTYFNHWQVSFSRENISSRDMLHKIHAEFEFDKTDMITVQFQCFEEKKQKFEDSRKQKVRVNYQLTIRRDSIRRIIVDPRVEGCNTCVHFEVNCPPLIRKGYIDNDKSSFHKPFYERQKRFDCDWRNGNVNHGNPQDAAIADSPFFTIEFHKEISTKEMYRVLSRLRSRTKVLIEFANLPSIDVPMGSHYPYNRWNLKKSPTDSNAPIFREFLKEIFPPKYEIVDDKLIDVNEERKFSITYLIECLLSRGAIVKDQLLLNEQHWKNFLE…
CeRRF2	MSGQNGSIRLEFPEFDDSIDRIEYGIEMMLNSVPAILQHHKIDIKSRHEMEIVEEQDCDSFFEVNYDVASAKFDQTIIDAMRAYLFSLNANWPRPYIVLHGSDFWAKTLDCYIEVPLAAMYFGNIQGYTYISHWQISFSGKKISADANELLNKIVAEFEFDRADMITVTFQCLKRKRINYQTIIRKDTIRRIIVDPQVDMNKTRIHFELNCPPLIRQGSVDDDKPSTQKPFYKRTNRYSCIGTKEYGSPHESAISDSPFFTIELQKQESDGNSGDSNDTLYRVLSRLRSRTGVQIEFANFPKVDVPIGKVYPYLRYPTSSKSYAFECFIYNCFPSKMKIIDAQSINENDGRQFAITYLIECLLSRGAIVKDQVLTDEICWGQFLGLITHYYLENDKLCE…
CpRdR1	MPPRKSLTLQSRVPDRSHKSPQTVNTAVVPIWDKTGPGPTSPLPSRSWDDNVPSPKRPSVSSTSRPLALSNLVSQQSSSSKSERVSISPTPSELDALEESFRLYDVPPTIPAQEALYPQLPSLEIADSATPLEDGSEADNADRPPSFYSCSSPSRPSSFEDVELPKSDSIGNRLCLLWPTTPSFAANAPFSALWEVTRVALHCNVDVSDIDLQWRDDWRDLNVFWTSLKGHPALLGKTLPVKSDPHAWKLSLEEDSTSSGQAVILTASIHADKSKLDPPMRLELHPLKVEQSSRLLRRFGWDRFLEVRLLAVDSWQATDEQDLEAAVARWLASGPHHFIGRQWSAFYIRDRPFKLEEPQQSSHNVPVKTLFYDRVLFFAERGRDLPLTKKPRLSASAET…
CpRdR2	MNTSQGQGQARAQPHPREDLHRFVNELNVRYNIGIPIPDPGLTPAMRRETEDAAGRIYRRLETHFFMGGLSTLNDLLVNFDYEAKGFWSNWVQKPGADPSTLPQTAQPPLAASLVQRDWLQTIFNRLLDEAKPNTREPRVFARTRSGPSAFAASSSRGSLAVSDGATLDPLKRRQDDLQADNPAKRRKAAAVQDSAASTSASTSASAPSRPGPRADTGRVDVSGPSSAAVAAPPALYRPGTEPASRSFASVSTAETSFHSAIFSDADQPIPTQDTVEVSMPEQYQQTQCSQQSYVDTPSSGTQAALLKLFQEYEDLASKPSGKDPSSSTIEPSDAVISSGPADGFVSATERVGAKEIVTAEEGVPVMQQRLRGVWPKCPSWLRAAPFPVVWEVTRVAQS…
CpRdR3	MTTPTRAPNTHASLRNSPTTRSTPEIWMQFASSQADHSRASRYRHASRQRASHTSPRSRHGTGSPAQGLSPQHQPRNNTFHQLLSGANMWDITSITIRLNRLPPDITTRDIHLSLVRYNLFLTRIEIFENDDGQSVGSANVTIDPPPNMWPPWPGPAESLDIYKADGSSVRVPVQVQRVNRYDDWIKTPLGKDVPRQINLPTDQLLLCMMAKEDTMLKMPQNEYQTVRMAVQFFRRYIEISFRLDIWGKTGPQNLKIPIKFSHIKKIVRIKQDDGTWALLIQLPSPPEIFSRPDSVAYSHDDQLSVWQERDTWMRQLEITNQIAHATQPCASTAPAKLHKEYRTVDVGRWTNYFLRLPTNLEDLWMRCERHLTDYNVKIEEGHGFTMVEPGQTTAWTLL…
FgRdRp1	MSANTSPSRKTQAKEELDRTIRSISSEFQLQLQIPDPTLSPTERQLQRRGEEQERCDVIYYRAQFLKFKDPNRLSICLTRFREQADRHLTNWIRKPRGDPDTTTIKSSFGDPQRHHARLTSEERGELQDYLLRLLNDDNIASQQRSKTAKRRSDEFTDYSSKRSRNSFDDSPTCDSIDDIPVRSRAVDSNGRVHAGRAARRSGTASFPNGVTSPVTSFSSTQPQSLSFGPASFNSSKASLAPTVFSATTNGAPSTQTTYLTNHSFQGSRTSFQSSQLDRRDHKKQNGSDIPFSQRIQQFQFNPQSTASRNVDPAKPSSSRRHESEVFPQPVGTPVDEPELPPLAMPQPVRSQHLNMKKREAIRSSSPGTAYSSLPEMNELDTLLLDASGPGTTPDSCVL…
FgRdRp2	MNTKHPLSELPRGSRGSPNQNHNQTNGNRESPTKKTSKAMSHKSNEIASQLRPSWLSWPDLTVYLERLPSSTTTSNLWDWFSDQGEIAQMDINESPQNSAYRSGKIRFEPPPRNDFWGAAVYLIPHPDPRRKSELVEISVRLDKRVPEGFIRSPVCKDRRHPIVTTLYPMALEFGIMLEENSMKILKSMTGTVGERKLKLEINLRQKKLTAFFPMEIMTRGGRGVRQHKVVIDFFAMKNIYQATTDDDSCAIVLPLEIPPRYYWRTPNIRSTFSDDVKTWYAGDSWNRATDIVEEAGLPMQSPISLNNDYKDSDFIDIGRWTTLRFVLEAKTEEVKDLNRQLVSALHDFNINTIIRDDFQAAHGTHAEMWKHLDHHASAKSHNASHALSLWHEDSFVYL…
FgRdRp3	MEVICRNVPLDLSEDNFKRELLPFMKALNISDFYCEKPRRKSQAWIKFLSAQDGSAFLARHGKQRRCENHGKENIDPSNPLNNFTGSHIFRSVPRDIARLHILKTAVFVEQSTKPVDKYAIAHLKHEREKKKQSTTTSNNKGRHAPEKAFQVSAISCGGNTFHGPNEVITFVDHHKLLFRPEAVTGKFTSQWLTIQVEHAHRMDFHNETIQDLIATRSDMSITLVLTEPPKMYTYRPPTFERSMQEWSRVHGLHAWGLPADCTLSCLVYRIYFYDTISFDQVLVTLKNKNILAITNHDLPSVRWIEIGAESNHTIGRQTLVEKSKNLLTSGRVHFALLFQVQALVWNNFINPASGIKLLDLLECVIEDHKKRKVAVPVTTDAMKKLFQTIPYPCPGTEP…
FgRdRp4	MLSYSEPVPRRDMVDSLPVRMHRPRSGPGTESSVGRHSAYRTTNQATNTTRQFDRPPSQSDLGFLPMENMNPTLSESRKLIFEAMICDDGYSTKSSPHDDDSDGSEYSVSSSLADAMAQVWNSSDSSQQHQVPRKQPDAVSDQSAQTKEHNILPYSVLMGSLATIWPSCPPEMDHAPQIVKWEMHRIAHHCSVTLENTSVQYTPAWEDQTLFRDAMKEMRCFKGKSFPEPCDAQVWHEGFTDSFQPSEAVIFKALLHLDLKAGDVRLNFEIPTLDKRCRLRRKFASDRFVDLRLLITNRPGADNLEKALARWFVNSRHMFLSREWAAFFIDDVKKKTTSAAAERGFTEEQQVILFAERGLSIGPYVVRPATLTEAQPPVMALRNYQFDKRSPTGNVMND…
FgRdRp5	MPPPKIDKAFAFTLLPVLSLDDNVWDFSVPNLPSASLLKDAGYIKAISIRTDLKDCKHSMVLTLQANSPNRATAQHSPDILLLLSLESFKPLIVGAAAKEHLPAPDLQPRTRQEVSDYSIRCLRAGISINGVHYNFYGHSNSQLKSRSCFLLAATKEGISRQIESLGDFTKMKTVGKKAKRIGLLFSSAKTAMTINPDRCEDIPDVETADYIFTDGCGLIAPSLAQELSRRTRIIFRDTRYTPSVFQIRYRGYKGVVTVDTRMKKQKALLKFRKSMKKFSGGDDHSFAPFSYGFLNDETIILLHALGISQETLLAKQRRHFDLLRNAKTDHRDAFRLLSYSNRPDLAERVLLDGSDSIKPQINSIVNAELKKMLNKKDGQRCRIFVQKSRLLFGVCDAW…
McRdRP1	MSTLDSLIVRCAKQIYHNLKLTSRIQILNNATPATSLPEEVAKMQQIVAIADKPTLEKIVRSFLQDTRPNKAIHDFMALLDQEIQRLVGVVDEFDLEFDDDDIDFDDDMFRGICTEAMATALDCKKRARSPDDTVALHKRLKIPPTPVSTPKPISVKPETIDLTSPPKPLRVTTATTTTTATTRHSTPPLPTAASCFTNDTAKGDTHNVICNPQSTAKLLNGVPWVILYEIARFVQAFRVDWTQIPFDAFQSFLNVGHNEPAQLYDTMIKWNQETRLGIKINGSAYTVMDRCPENVWVYIKQVMQKPSAVPSTPLPSALDANFELQTKDQNARIKNRMIHYSGLITWKKSDLPPTITLRAPKVEASNRFFRKFGQDRFLELKLGKSTHVTILKQHKAFF…
McRdRP2	MSLSSISNFEEDAFCYLIANLDPRTDRDTLWRVLGAFGTIIQLEIKLDQVSKAAIIFNSQPSEHLFTQKIYIMDRLVAVHPLPISEYIADFSRAIPASRLSLGGLETPRLFIEEWSTDQYVAFDLNLNDQYIDIFFQHVDGYYRLRIVYDDNLRDNVILQRHDSKTSLTLSGKYPAYFWKSKLPMEELGDTYHLTDWERVTEIPLDEFSRDMIRQKAAAAKGPILPGGQHPNHNMKLSMWTVRAIGGHQPPWAEQILVRSSTKTIDFERQMADMAFEVQFMMEHAFRLKILREYNVDLDFFEKMRELPPQVSCVFLTLLSAPQQRVYTPDTMINYIYRLCKDQIGFQIPIPDDCTWTRRVLVTPTSVYPTQPTVEPMTHVQYHFREHADRFLYVQFTDE…
MoRdR1	MDPPPAPPPPQRSGGLSPTGRGARPFQRSAISHICIPVDRWKDYTSMDLQLFGLPMNITTWEIWRAFDAQVDVLTIDIFEGRNGSMARVRIIPPATDLWHGRLQIRRDVQAMVVCRVEIDPRGFRFHNEIYSPLNNPVPSEKSIRASSLSVGLMTDKTCMLVMGTIKPLRNPDDLKLEIKFTKRRINLFFTLALLDTRDPSKDSYRHFRYKVDVQFRNITKLLRVNINEDSCFLLIPLECPPQFFREIDNKRITHNDESLTWTSVMDWQRQVHFRDEPQVAEDMPLGLNEEHTQFMDLGRWTTYRIELLTQQWSAMERYLSDYGISTQETSDFDFASPDDHPTVIWDHLEKPPSPESDNYGLEMLFSSTKVQLTWEVRYQLEACISHRMLAEPNITLEF…
MoRdR2	MSRPQPTGAQIARADVVAAMTRLNELYDLALEIPTRSRSPKPRKGKPPEFSDAIYDKLQLLYSQGSIESVLNRFDTCIRRKNRLERSQDHDRQLLQDVLHQCCSPELAESDKHSHPRRSKRLSNDDEGEDISPKRCRKIQLHKLDVVQTRALAKPGPGRGPRPRTLTARESDEQQESANTSRTSIAPSIFSEGEDFGATQTTAEASSQETKHVLRPSSKALLEREPADFDFEPNSDEAQAFEEAHECFPKSDKRDARNMSSPILSSFPESLVSDPSKPELRLNAAQRALQDRLDLVWPRLPEWLHSAPLAIAWEVTRIALHCNIELSDIKGLAYDQSWDNQKTLRSVLYQHPLFQGKAFPEQCSLDAWNAAVKNFDKIVLSAELDRNPAPTGAFFILKL…
MoRdR3	MEVFLSGLPTEQLTARSLEQQLTPLILKLGIGKHDFGCEKAARSKFANLTFRHPEQARLFLRHYGEVPESSTNKISSLPQGQAQPSPFGRDRAPRSTARLRLLGKPIWCRKSIRAVNPITLRGMDESHRRHQEKESKALTGHRDQDKHQHGVDFDVMGVACGHYAFVSQQLAYFPEREWPWMCKASFTKLNLHVRRSDGTIRMRIPLSTIHEIVWYTHDDRQGTLTLTLDSVPWFLTEECTLDDLMARIAIGSGKIKENQQNRMQALDEQHAEIVGTCLTYHFNISSHSISRDIKMLERKSFTNITRYKLAIWNTPHPTLGSFKDKALQLRQELKAATSASINSGKSLPHSHLFVLQALFYNGYLHPATVLEILHQLFRRFYEDRLSGRTFIAPEAVKS…
NcQDE1	MNPITPRKRNSPVEEIINRLNNDYNLGLQCVADTTLTPHRRKELAESDEDFGRHDKIYRALNFLYWRKDDSLNQAEANFFIEAKAASSNWVPKAHADPDTLPWSKEPPRAATAGQQWALQTVLLEVLNRFMPPPNNTPGRTFGRTLSGPSGLSRPTSTNTKRKDEPANVTFADPPKRSLTRSATGPPIHGAAIPLKFPDPVNTGSKRPSLESENLNQCTKRAKGKLSDNVAAAAAPPVPIASALDKVPTRRHANTRDPTATGHRRADQVDSFDTSQGTSYGSSVFSACRHNQSTTQSSFEAPPSQPREKRPVDATVFEAGHLIESPSKGRTTKSHIDNQPLSSSSQGETSFSTYYESFPSSGGEGAIPEPSRSNGLARSEESARSQVQVHAPVVAARLR…
NcSAD1	MSGIPNWVEQAQHAILVSPDRSPKDQDARPRHPSRRRSSQQGHRENTPTPRPPSRPTSRPSSSSPKPPPRAFRQFSRGKPASFASLPSLTQPVFISREWKCARTAAIRVKDVPPRAKLQDLHDLFSEYGHISYIELDEDRQDVSDRGRRALIRFEPPPLSTDFLCRGICRLRIGLVDHWLPLETVDPKREDRKERTIKTQLGNTCPQTLYVFPSTLSFGLLVQPAVFMKKQSVQTLSSDSFLRLEFDFKRMRLVIKFSLHYQRELSGFRRQNEHYKLHIKFGVIKELCRTMVGEEHRQALVITLRDPPVAYRKRDVSKTFGEDRLTWSENDLWERVVDISPGLDVSKNPVSLAENHQYIDLGRWLTYWIELDQQSTRVWDQVQQYLLDWNLRTKLTVFP…
NcRRP3	MEVYIRNLPQGLSERSLTAHLKPFMDNLGIRHYDCNKRSNQPFGKVIFITAREALNFIAKHPRLYIMNQQAECRVSKPQPKDLKNLVNGILYEAEEKERRKKAWEENTSNNARPARTPTLALDADVLDCGHWSYIDGNLTFITEWSSSLRVSAKFAKHDLVITSLAESQVSIPYRYIHELVWSNGGHVAVTLAHAPTFLSPPIPLLRPGQPKRMRLEACDSNHAKVSKFCLVYHFKVSDKHLKQNQGSYRGSDFRTAINGLNEQEMFWVTHYTFAIQTTSPQDAYAVAVDRLRAALLEYEGRDTLPYSLLFNLQALVYMSYLHPTTVLKLAKRLADMFETARRSGQRQDPISVDAFKDLFKTIDWPSPSLSSAEELAQFEVEGIIEHLKKTEKRMREGY…
SpRdR1	MAVSLNDFISVKLKRYSRESPWERLRVPYRNKKQKKWASVHNNEAQLHSANKRNDNCLIQRSSTWRLGDMITLVIKDIPVTWLSNEGGKLYNLWEPLHDYGTIEFMKINEPLNGQTSTTAIVQFAPPPKVPFWEPNGKINVKGVDLAVQIDITAHRSHISRQVFSKNSFRSDQLVKIPLSSFKLGQVYDERIVPLFGVDCGITVTESNLLVYFNFKKLCVLFDASFDKQIETFRLDFDFHSIIGDVGTDYYDDHISLVFRFRFSPLIFRKSKNATESRVQTFWTASHLWRRHYDILPFNVSPTTASPIELLNCHNAPIGRCNVLVLSFSIRDESDKDDIAFLLHNLEKFNLKSQLDKVVFHLVPDYKHRCSLINDKEIEEEIAYLLQACLSKNLLSEID…
