# Supplementary material for: A fungal RNA-dependent RNA polymerase is a novel player in plant infection and cross-kingdom RNA interference
Source: PLoS Pathog. 2023 Dec 20;19(12):e1011885. doi: 10.1371/journal.ppat.1011885 (PMC10766185; doi:10.1371/journal.ppat.1011885)
Supplement: S3 Table — (XLSX) [file ppat.1011885.s022.xlsx]

## Sheet: Fig. 1
Fig. 1C
S. lycopersicum								A. thaliana
B. cinerea WT	bcrdr1 #2	bcrdr1 #4	bcrdr2 #1	bcrdr2 #2	cBcRdR1 #1	cBcRdR1 #2		B. cinerea WT	bcrdr1 #2	bcrdr1 #4	bcrdr2 #1	bcrdr2 #2	cBcRdR1 #1	cBcRdR1 #2
0.715	0.091	0.17	1.204	0.962	0.931	0.587		1	0.174	0.176	1.042	0.632	0.837	0.317
1.305	0.221	0.139	0.435	0.858	0.298	0.451		0.934	0.233	0.184	0.931	1.014	0.832	1.122
0.996	0.109	0.078	0.445	1.033	0.475	0.888		0.999	0.274	0.179	1.169	0.787	0.547	0.434
0.938	0.171	0.123	0.558	1.265	0.774	0.602		0.985	0.199	0.195	0.91	0.955	0.895	0.661
1	0.106	0.144	1.426	1.031	0.598	0.958		1.34	0.138	0.159	0.867	0.779	0.425	0.527
1.01	0.121	0.086	0.912	1.023	1.088	0.924

## Sheet: Fig. 3
Figure 3C
SlVPS					SlMPKKK4					SlBhlh63					AtPRXIIF					AtMPK1					AtWAK
buffer-treated	B.cinerea WT	bcrdr1 #2	bcrdr1 #4		buffer-treated	B.cinerea WT	bcrdr1 #2	bcrdr1 #4		buffer-treated	B.cinerea WT	bcrdr1 #2	bcrdr1 #4		buffer-treated	B. cinerea WT	bcrdr1 #2	bcrdr1 #4		buffer-treated	B. cinerea WT	bcrdr1 #2	bcrdr1 #4		buffer-treated	B.cinerea WT	bcrdr1 #2	bcrdr1 #4
2.116	0.159	1.5	1.185		1.843	0.756	1.312	0.954		2.183	0.391	1.292	1.44		1	0.336	1.035	1.491		0.667	0.463	0.638	0.748		2.926	0.592	1	1.719
1.913	0.573	2.171	0.939		1.529	0.14	1.268	0.825		0.372	0.29	0.905	0.719		1.197	0.31	1.142	1.718		1.303	0.325	0.863	0.874		2.39	1.228	1.599	1.669
1.44	0.497	1.472	1.505		1.424	0.26	1.289	1.065		1.27	0.488	0.579	0.982		2.888	0.507	1.554	1.407		1	0.204	0.606	0.872		2.392	0.978	1.854	1.372
1	0.394	1.48	0.933		1	0.561	0.943	0.997		1	0.312	1.607	1.48		2.02	0.436	1.914	1.408		0.69	0.197	0.617	0.468		1.597	0.545	1.702	1.342
1.456	0.162	1.759	1.133		1.451	0.196	0.96	0.7		1.25	0.371	1.193	1.017		1.263	0.613	2.372	1.197		1.248	0.413	0.801	0.671		1.817	0.662	2.339	1.797
			1.056		0.646								0.88					1.44		1.048						0.962	2.043	1.417
Figure 3D
SlPI-I					SlPI-II					AtPDF1.2
buffer-treated	B. cinerea WT	bcrdr1 #2	bcrdr1 #4		buffer-treated	B.cinerea WT	bcrdr1 #2	bcrdr1 #4		buffer-treated	B.cinerea WT	bcrdr1 #2	bcrdr1 #4
0.787	2.253	1.511	1.168		1	7.173	7.725	8.739		0.811	76.887	32.518	51.375
0.807	2.064	2.193	1.114		1.476	6.038	13.295	14.895		1.067	52.577	55.812	70.949
1.39	2.249	3.401	1.448		1.974	6.824	3.606	8.971		1.096	68.578	92.739	62.889
1.036	2.346	4.551	1.733		2.609	13.838	5.363	16.419		1	56.823	61.049	51.363
0.29		2.603	1.254		1.466	7.513	3.364	7.704		0.764	46.622	61.387	50.691
						4.776	8.56	5.704		0.859	61.841	76.104	50.176

## Sheet: Fig. 4
Figure 4D
6 hpi				18 hpi				30 hpi				42 hpi
B. cinerea WT	bcrdr1 #2	bcrdr1 #4		B. cinerea WT	bcrdr1 #2	bcrdr1 #4		B. cinerea WT	bcrdr1 #2	bcrdr1 #4		B. cinerea WT	bcrdr1 #2	bcrdr1 #4
1.237	1.561	1.063		6.385	1.627	3.045		10.49	1.703	1.295		18.984	1.099	1.332
4.083	1.319	1.426		9.157	1.381	1.683		13.007	0.916	1.186		18.724	2.694	2.936
2.172	1.966	0.539		11.395	1.385	3.109		14.52	1.445	1.453		20.354	1.436	0.926
4.742	0.982	0.991		9.54	1.986	2.261		12.224	1.488	1.808		17.919	1.278	2.348

## Sheet: Fig. 5
Figure 5C
AtMPK1						AtMPK2						AtWAK						AtBAK1						AtPDF1.2
A. thaliana WT	A. thaliana WT	nonsense STTM	Bc-sRNA STTM #3	Bc-sRNA STTM #4		A. thaliana WT	A. thaliana WT	nonsense STTM	Bc-sRNA STTM #3	Bc-sRNA STTM #4		A. thaliana WT	A. thaliana WT	nonsense STTM	Bc-sRNA STTM #3	Bc-sRNA STTM #4		A. thaliana WT	A. thaliana WT	nonsense STTM	Bc-sRNA STTM #3	Bc-sRNA STTM #4		A. thaliana WT	A. thaliana WT	nonsense STTM	Bc-sRNA STTM #3	Bc-sRNA STTM #4
1	0.5	0.349	1.05	1.415		1	0.151	0.242	0.395	0.612		1.532	1	0.901	2.166	1.394		0.58	1	0.758	1.395	1.203		0.715	35.825	17.148	16.158	18.687
1.06	0.623	0.531	0.866	0.878		0.75	0.047	0.05	0.349	0.163		1.894	0.849	1.241	1.645	0.979		0.494	1.125	1.064	0.882	1.129		1.282	50.216	36.773	13.732	17.583
0.791	0.327	0.719	0.929	0.921		1.061	0.061	0.099	0.989	0.323		2.418	0.167	0.678	1.152	1.626		0.617	1.027	0.714	1.238	1.264		0.684	40.475	26.646	14.512	20.459
0.982	0.623	0.703	1.067	1.168		0.63	0.027	0.071	0.429	0.244		2.304	1.09	0.627	1.672	2.765		0.583	1.129	0.928	0.943	0.733		1	52.583	21.396	31.864	20.477
1.06	0.678	0.697	0.911	1.596		1.185	0.059	0.145	0.141	0.892		2.114	0.182	0.486	1.06	2.498		0.581	0.905	0.843	1.043	0.62		0.926	24.688	40.928	21.345	20.903
0.721	0.55	0.813	0.951	1.218			0.017	0.112	0.95			2.133	0.553	0.343	1.793	3.176						0.742		1.129	32.437	20.725	25.081	27.883
												2.931	0.704	0.747	1.27	2.381								1.05	26.906	29.411	15.362	15.895
															2.025									1.106		38.465	9.003	19.448

## Sheet: Fig. S2
Figure S2
replicate #1
BcRdR1				BcRdR2				BcRdR3
Axenic culture	1 dpi	2 dpi		Axenic culture	1 dpi	2 dpi		Axenic culture	1 dpi	2 dpi
1.586	1.303	0.028		0.034	0.053	0.012		1.088	0.725	0.198
1	0.482	0.244		0.043	0.053	0.037		1.319	0.687	0.196
1.149	0.025	0.087		0.031	0.712	0.378		1.622	0.297	0.396
0.638	0.918	0.095		0.025	0.057	0.104		0.589	0.174	0.198
0.453	0.261	0.051		0.013	0.709	0.072		1.197	0.589	0.749
1.02	0.606	0.033			0.413	0.035		0.725	0.13	0.209
0.444	0.204				0.141	0.017
replicate #2
BcRdR1				BcRdR2				BcRdR3
Axenic culture	1 dpi	2 dpi		Axenic culture	1 dpi	2 dpi		Axenic culture	1 dpi	2 dpi
0.929	1.13	1.261		0.106	0.02	0.506		1.308	1.919	0.306
0.527	0.897	0.882		0.067	0.019	0.476		1.824	2.166	0.36
0.751	0.885	0.574		0.053	0.016	0.52		1.258	1.923	0.506
1	1.682	0.952		0.028	0.034	0.877		1.393	2.95	0.386
1.391	1.369	0.436		0.114	0.059	0.413		2.075	2.632	0.52
1.158	1.004	0.946		0.034	0.009	0.617		1.627	2.006

## Sheet: Fig. S6
Figure S6
BcPG1				BcNEP1				BcSpl1				BcXyn11A				BcHIP1
B.cinerea WT	bcrdr1 #2	bcrdr1 #4		B.cinerea WT	bcrdr1 #2	bcrdr1 #4		B.cinerea WT	bcrdr1 #2	bcrdr1 #4		B.cinerea WT	bcrdr1 #2	bcrdr1 #4		B.cinerea WT	bcrdr1 #2	bcrdr1 #4
0.892	1.526	1.32		0.853	1.41	1.402		0.786	1.405	0.954		1	1.373	1.611		0.824	1.456	1.064
1	0.849	1.29		1	0.825	0.866		1.12	1	0.85		0.586	0.931	1.036		0.979	0.751	1.133
1.562	0.904	2.067		1.158	1.095	1.29		1.141	0.896	1.362		0.943	1.397	1.369		1.598	1	1.537
0.82	1.337	1.091		1.016	1.523	1.186		0.728	1.057	0.637		1.152	1.623	0.922		0.909	1.233	0.643

## Sheet: Fig. S7
Figure S7C
BcGypsy1				BcGypsy3
B.cinerea WT	bcrdr1 #2	bcrdr1 #4		B.cinerea WT	bcrdr1 #2	bcrdr1 #4
1.05	0.373	2.619		1.299	1.784	3.245
1	0.473	2.449		0.833	1.696	2.65
1.532	0.43	2.301		1	1.401	4.387
1.178	0.317	2.045		1.051	1.838	3.065
1.27	0.332	2.238		0.848	1.476	3.221
1.129	0.375	2.326		1.479	1.871	3.587
Figure S7D
BcGypsy1			BcGypsy3
Axenic culture	Infected tissue		Axenic culture	Infected tissue
1	5.061		1.226	1.357
1.539	4.501		1	1.215
0.697	4.198		1.014	1.57
2.187	4.118		0.94	1.509
1.001	4.494		0.386	1.319
0.77	5.628		0.307	1.544

## Sheet: Fig. S9
Figure S9A
replicate #1
SlVPS				SlMPKKK4				SlBhlh63
B.cinerea WT	bcrdr1 #2	bcrdr1 #4		B.cinerea WT	bcrdr1 #2	bcrdr1 #4		B.cinerea WT	bcrdr1 #2	bcrdr1 #4
1	1.7561	1.6734		1	1.3384	1.6616		1	8.7196	12.2336
0.7856	1.4562	2.719		0.9735	1.774	1.8749		1.5281	9.4878	9.9334
1.1763	1.5066	1.7097		1.1907	1.7366	1.5382		1.8956	7.7627	12.1267
1.1781	1.9355	1.4463		1.0682	1.3498	1.4342		1.6326	9.5347	9.8646
1.002	1.21	2.5612		0.4463	1.3462	1.424		1.5823	5.7001	12.3556
	1.8153	1.9257			1.9166				9.5057	8.6306
replicate #2
SlVPS					SlMPKKK4					SlBhlh63					SlPI-I					SlPI-II
buffer-treated	B. cinerea WT	bcrdr1 #2	bcrdr1 #4		buffer-treated	B. cinerea WT	bcrdr1 #2	bcrdr1 #4		buffer-treated	B. cinerea WT	bcrdr1 #2	bcrdr1 #4		buffer-treated	B.cinerea WT	bcrdr1 #2	bcrdr1 #4		buffer-treated	B. cinerea WT	bcrdr1 #2	bcrdr1 #4
9.948	1.806	2.902	3.622		6.047	1	1.001	2.844		22.088	0.854	4.398	3.921		0.516	1	5.977	2.334		1	5.365	3.667	0.566
10.207	1.721	3.391	3.593		11.979	1.023	2.595	1.41		12.983	0.58	2.739	5.798		0.518	0.501	6.47	5.887		0.448	4.507	2.528	1.08
9.023	1	3.039	2.805		10.862	0.568	2.652	3.121		15.541	0.66	2.518	3.594		0.193	12.533	11.313	4.952		0.007	5.035	0.508	4.597
9.846	0.607	3.034	3.783		4.914	0.959	2.964	7.639		14.26	1	4.604	5.635		0.524	11.701	5.723	1.148		0.968	1.1	0.574	0.48
		3.567			4.74	0.464					0.039	4.189			0.29	5.833	6.435	1.944		1.178	3.018	1.908	0.48
						0.513
Figure S9B
AtPRXIIF					AtMPK1					AtWAK					AtPDF1.2
buffer-treated	B.cinerea WT	bcrdr1 #2	bcrdr1 #4		buffer-treated	B.cinerea WT	bcrdr1 #2	bcrdr1 #4		buffer-treated	B. cinerea WT	bcrdr1 #2	bcrdr1 #4		buffer-treated	B. cinerea WT	bcrdr1 #2	bcrdr1 #4
1	0.393	0.718	0.511		3.51	0.226	0.499	1.027		5.023	0.55	1.869	2.884		0.641	12.201	3.976	9.095
	0.425	0.604	0.605		3.996	0.254	1	0.874		2.373	0.18	2.907	4.444		1	4.075	8.282	22.775
0.934	0.362	0.645	0.74		3.012	0.225	1.026	1.264		1.777	1	1.203	3.179		1.648	10.251	14.911	24.192
0.958	0.516	0.681	0.859		2.141	0.157	1.003	1.549		4.738	0.409	0.652	1.24		0.235	4.207	23.727	11.078
0.779	0.491	0.754	0.805		2.735	0.306	0.958	1.311		1.308	0.581	0.883	2.912		0.246	9.854	12.415	9.848
0.793	0.424	0.678	1.012		1.917	0.305	1.171	1.12

## Sheet: Fig. S15
Figure S15C
B. cinerea WT	water-treated	B. cinerea WT	bcrdr1 #2	bcrdr1 #4
0.0001	1.014	2.488	0.884	0.816
0.0001	1	2.389	1.247	0.909
1e-05	0.954	2.568	0.925	0.945
3e-05	0.898	2.637	0.85	1.049
	0.941	2.717	0.788	0.821
Figure S15E
B. cinerea WT	B. cinerea WT	bcrdr1 #2	bcrdr1 #4
1	1.067	0.812	0.543
0.988	1.583	1.438	0.87
1.013	1.158	0.853	0.805
0.736	1.141	0.742	1.132
1.219	0.613	0.976	0.707

## Sheet: Fig. S17
Figure S17C
AtMPK1								AtWAK
A. thaliana WT	A. thaliana WT	nonsense STTM	Bc-sRNA STTM #3	Bc-sRNA STTM #4	Master STTM #3	Master STTM #4		A. thaliana WT	A. thaliana WT	nonsense STTM	Bc-sRNA STTM #3	Bc-sRNA STTM #4	Master STTM #3	Master STTM #4
5.667	0.83	0.895	2.599	1.473	1.8	1.997		1	0.003	0.037	0.383	0.027	0.344	0.015
5.053	1	0.999	1.915	1.823	1.778	2.697		1.138	0.007	0.026	0.264	0.054	0.162	0.05
5.354	0.975	1.143	1.765	1.51	2.134	1.943		0.867	0.004	0.032	0.395	0.032	0.093	0.175
4.416	0.283	1.11	1.557	2.739	1.858	1.528		0.864	0.011	0.022	0.205	0.031	0.096	0.16
3.48	1.164	0.993	1.663	1.853	1.116	2.3		0.975	0.004	0.022	0.31	0.033	0.116	0.036
4.644	0.606	1.231	1.261	1.991	2.386	1.743		0.935	0.006	0.015	0.15	0.017		0.072
5.202	1.063	0.773	1.86	1.853	3.069	1.96
